# Supplementary material for: Comparative Efficacy and Safety of Tirzepatide Versus Dulaglutide in Patients with Type 2 Diabetes Mellitus: A Systematic Review and Meta-Analysis
Source: Healthcare (Basel). 2026 Mar 27;14(7):850. doi: 10.3390/healthcare14070850 (PMC13073533; doi:10.3390/healthcare14070850)
Supplement: Supplementary file 1 [file healthcare-14-00850-s001.zip]

Archive with 1 entries (1 files):
- healthcare-4174566-supplementary.pdf
